# Supplementary material for: The Influence of Movement on the Cerebrospinal Fluid Pressure of the American Alligator (Alligator mississippiensis)
Source: Biology (Basel). 2022 Nov 25;11(12):1702. doi: 10.3390/biology11121702 (PMC9774609; doi:10.3390/biology11121702)
Supplement: Supplementary file 1 [file biology-11-01702-s001.zip]

Archive with 11 entries (8 files):
- Supporting material/
- Supporting material/.DS_Store
- __MACOSX/
- __MACOSX/Supporting material/
- __MACOSX/Supporting material/._.DS_Store
- Supporting material/Supplemental video 1.mp4
- __MACOSX/Supporting material/._Supplemental video 1.mp4
- Supporting material/Supplemental video 2.mp4
- __MACOSX/Supporting material/._Supplemental video 2.mp4
- Supporting material/Supplemental video 3.mp4
- __MACOSX/Supporting material/._Supplemental video 3.mp4
